# Supplementary material for: Insights into the Phylogeny of Ustilago maydis Strains via Comparative Analysis of Their Respective Mitogenomes
Source: J Fungi (Basel). 2026 Mar 13;12(3):206. doi: 10.3390/jof12030206 (PMC13028006; doi:10.3390/jof12030206)
Supplement: Supplementary file 1 [file jof-12-00206-s001.zip]

Archive with 1 entries (1 files):
- jof-4184639-supplementary.pdf
